# Supplementary material for: Heterogeneous generation of new cells in the adult echinoderm nervous system
Source: Front Neuroanat. 2015 Sep 22;9:123. doi: 10.3389/fnana.2015.00123 (PMC4585025; doi:10.3389/fnana.2015.00123)
Supplement: Additional File 1 — Comma-separated file containing the raw measurements of density of BrdU-labeled cells (number of BrdU+-cells per μm2) in the ectoneural epithelium of H. glaberrima. [file DataSheet1.CSV]

System	TimePoint	A_B_position	L_R_Position	BrdU+_vs_area
Ecto	0weeks	apical	1	9.66E-04
Ecto	0weeks	basal	1	2.35E-04
Ecto	0weeks	apical	2	0.00E+00
Ecto	0weeks	basal	2	1.05E-04
Ecto	0weeks	apical	3	0.00E+00
Ecto	0weeks	basal	3	0.00E+00
Ecto	0weeks	apical	4	3.05E-04
Ecto	0weeks	basal	4	1.46E-04
Ecto	0weeks	apical	5	2.63E-03
Ecto	0weeks	basal	5	4.02E-04
Ecto	0weeks	apical	1	2.13E-03
Ecto	0weeks	basal	1	2.24E-04
Ecto	0weeks	apical	2	0.00E+00
Ecto	0weeks	basal	2	2.72E-05
Ecto	0weeks	apical	3	0.00E+00
Ecto	0weeks	basal	3	5.68E-05
Ecto	0weeks	apical	4	2.38E-04
Ecto	0weeks	basal	4	2.78E-05
Ecto	0weeks	apical	5	1.38E-03
Ecto	0weeks	basal	5	3.61E-04
Ecto	0weeks	apical	1	1.52E-03
Ecto	0weeks	basal	1	3.57E-04
Ecto	0weeks	apical	2	3.14E-04
Ecto	0weeks	basal	2	3.87E-05
Ecto	0weeks	apical	3	0.00E+00
Ecto	0weeks	basal	3	8.95E-05
Ecto	0weeks	apical	4	1.74E-03
Ecto	0weeks	basal	4	1.32E-04
Ecto	0weeks	apical	5	1.16E-03
Ecto	0weeks	basal	5	3.70E-04
Ecto	0weeks	apical	1	1.67E-03
Ecto	0weeks	basal	1	2.99E-04
Ecto	0weeks	apical	2	7.06E-04
Ecto	0weeks	basal	2	1.29E-04
Ecto	0weeks	apical	3	3.28E-04
Ecto	0weeks	basal	3	1.19E-04
Ecto	0weeks	apical	4	1.29E-03
Ecto	0weeks	basal	4	1.09E-04
Ecto	0weeks	apical	5	1.06E-03
Ecto	0weeks	basal	5	5.03E-04
Ecto	1week	apical	1	1.40E-003
Ecto	1week	basal	1	9.05E-004
Ecto	1week	apical	2	0.00E+000
Ecto	1week	basal	2	4.33E-004
Ecto	1week	apical	3	8.99E-004
Ecto	1week	basal	3	1.93E-004
Ecto	1week	apical	4	8.63E-004
Ecto	1week	basal	4	3.86E-004
Ecto	1week	apical	5	1.46E-003
Ecto	1week	basal	5	9.29E-004
Ecto	1week	apical	1	9.23E-004
Ecto	1week	basal	1	5.57E-004
Ecto	1week	apical	2	2.78E-004
Ecto	1week	basal	2	2.68E-004
Ecto	1week	apical	3	0.00E+000
Ecto	1week	basal	3	3.11E-004
Ecto	1week	apical	4	1.09E-004
Ecto	1week	basal	4	3.52E-004
Ecto	1week	apical	5	1.14E-003
Ecto	1week	basal	5	1.04E-003
Ecto	1week	apical	1	1.13E-003
Ecto	1week	basal	1	8.66E-004
Ecto	1week	apical	2	1.37E-003
Ecto	1week	basal	2	4.28E-004
Ecto	1week	apical	3	1.08E-003
Ecto	1week	basal	3	3.44E-004
Ecto	1week	apical	4	9.27E-004
Ecto	1week	basal	4	4.30E-004
Ecto	1week	apical	5	5.16E-004
Ecto	1week	basal	5	7.77E-004
Ecto	1week	apical	1	4.08E-003
Ecto	1week	basal	1	1.17E-003
Ecto	1week	apical	2	3.13E-003
Ecto	1week	basal	2	6.12E-004
Ecto	1week	apical	3	2.65E-004
Ecto	1week	basal	3	5.65E-004
Ecto	1week	apical	4	3.34E-003
Ecto	1week	basal	4	6.35E-004
Ecto	1week	apical	5	1.91E-003
Ecto	1week	basal	5	1.60E-003
Ecto	5weeks	apical	1	1.61E-003
Ecto	5weeks	basal	1	9.40E-004
Ecto	5weeks	apical	2	1.74E-003
Ecto	5weeks	basal	2	1.11E-004
Ecto	5weeks	apical	3	4.67E-004
Ecto	5weeks	basal	3	1.09E-004
Ecto	5weeks	apical	4	8.88E-004
Ecto	5weeks	basal	4	2.05E-004
Ecto	5weeks	apical	5	9.43E-004
Ecto	5weeks	basal	5	8.66E-004
Ecto	5weeks	apical	1	4.45E-004
Ecto	5weeks	basal	1	8.07E-004
Ecto	5weeks	apical	2	0.00E+000
Ecto	5weeks	basal	2	1.18E-004
Ecto	5weeks	apical	3	2.41E-004
Ecto	5weeks	basal	3	6.89E-005
Ecto	5weeks	apical	4	9.22E-004
Ecto	5weeks	basal	4	1.69E-004
Ecto	5weeks	apical	5	4.21E-004
Ecto	5weeks	basal	5	6.80E-004
Ecto	5weeks	apical	1	1.78E-003
Ecto	5weeks	basal	1	1.87E-003
Ecto	5weeks	apical	2	7.64E-004
Ecto	5weeks	basal	2	2.89E-004
Ecto	5weeks	apical	3	7.31E-004
Ecto	5weeks	basal	3	4.14E-004
Ecto	5weeks	apical	4	1.21E-003
Ecto	5weeks	basal	4	3.84E-004
Ecto	5weeks	apical	5	1.57E-003
Ecto	5weeks	basal	5	1.11E-003
Ecto	5weeks	apical	1	4.71E-004
Ecto	5weeks	basal	1	7.26E-004
Ecto	5weeks	apical	2	5.53E-004
Ecto	5weeks	basal	2	2.20E-004
Ecto	5weeks	apical	3	6.91E-004
Ecto	5weeks	basal	3	8.60E-005
Ecto	5weeks	apical	4	5.72E-004
Ecto	5weeks	basal	4	2.29E-004
Ecto	5weeks	apical	5	5.04E-004
Ecto	5weeks	basal	5	5.29E-004
Ecto	8weeks	apical	1	1.28E-003
Ecto	8weeks	basal	1	1.71E-003
Ecto	8weeks	apical	2	8.05E-004
Ecto	8weeks	basal	2	2.98E-004
Ecto	8weeks	apical	3	7.03E-004
Ecto	8weeks	basal	3	1.31E-004
Ecto	8weeks	apical	4	1.96E-004
Ecto	8weeks	basal	4	4.07E-004
Ecto	8weeks	apical	5	4.10E-004
Ecto	8weeks	basal	5	8.96E-004
Ecto	8weeks	apical	1	5.40E-004
Ecto	8weeks	basal	1	1.61E-003
Ecto	8weeks	apical	2	8.05E-004
Ecto	8weeks	basal	2	6.74E-004
Ecto	8weeks	apical	3	1.10E-003
Ecto	8weeks	basal	3	3.31E-004
Ecto	8weeks	apical	4	1.87E-004
Ecto	8weeks	basal	4	5.39E-004
Ecto	8weeks	apical	5	1.35E-003
Ecto	8weeks	basal	5	2.25E-003
Ecto	8weeks	apical	1	1.80E-004
Ecto	8weeks	basal	1	1.33E-003
Ecto	8weeks	apical	2	2.31E-004
Ecto	8weeks	basal	2	3.17E-004
Ecto	8weeks	apical	3	0.00E+000
Ecto	8weeks	basal	3	2.75E-004
Ecto	8weeks	apical	4	4.56E-004
Ecto	8weeks	basal	4	4.01E-004
Ecto	8weeks	apical	5	1.40E-004
Ecto	8weeks	basal	5	9.19E-004
Ecto	8weeks	apical	1	2.72E-003
Ecto	8weeks	basal	1	5.18E-003
Ecto	8weeks	apical	2	4.51E-004
Ecto	8weeks	basal	2	1.45E-003
Ecto	8weeks	apical	3	1.46E-003
Ecto	8weeks	basal	3	6.39E-004
Ecto	8weeks	apical	4	4.73E-004
Ecto	8weeks	basal	4	6.11E-004
Ecto	8weeks	apical	5	1.69E-003
Ecto	8weeks	basal	5	3.43E-003
